# Supplementary material for: Characterization of a pericentric inversion in plateau fence lizards (Sceloporus tristichus): evidence from chromosome-scale genomes
Source: G3 (Bethesda). 2021 Feb 5;11(2):jkab036. doi: 10.1093/g3journal/jkab036 (PMC8022919; doi:10.1093/g3journal/jkab036)
Supplement: jkab036_Supplementary_Data [file jkab036_supplementary_data.zip]

Archive with 16 entries (13 files):
- Final_version_Bedoya_Leache2021/
- Final_version_Bedoya_Leache2021/gsag3jnl.cls
- __MACOSX/
- __MACOSX/Final_version_Bedoya_Leache2021/
- __MACOSX/Final_version_Bedoya_Leache2021/._gsag3jnl.cls
- Final_version_Bedoya_Leache2021/references.bib
- __MACOSX/Final_version_Bedoya_Leache2021/._references.bib
- Final_version_Bedoya_Leache2021/manuscript.tex
- __MACOSX/Final_version_Bedoya_Leache2021/._manuscript.tex
- Final_version_Bedoya_Leache2021/Fig1_chromosomes.eps
- __MACOSX/Final_version_Bedoya_Leache2021/._Fig1_chromosomes.eps
- Final_version_Bedoya_Leache2021/Fig2_HiC.eps
- __MACOSX/Final_version_Bedoya_Leache2021/._Fig2_HiC.eps
- Final_version_Bedoya_Leache2021/genetics.bst
- __MACOSX/Final_version_Bedoya_Leache2021/._genetics.bst
- __MACOSX/._Final_version_Bedoya_Leache2021
