# Supplementary material for: Characterization of a pericentric inversion in plateau fence lizards (Sceloporus tristichus): evidence from chromosome-scale genomes
Source: G3 (Bethesda). 2021 Feb 5;11(2):jkab036. doi: 10.1093/g3journal/jkab036 (PMC8022919; doi:10.1093/g3journal/jkab036)
Supplement: jkab036_Supplementary_Data [file jkab036_supplementary_data.zip › Final_version_Bedoya_Leache2021/references.bib]

@article{belton2012hi,
  title={Hi--C: a comprehensive technique to capture the conformation of genomes},
  author={Belton, Jon-Matthew and McCord, Rachel Patton and Gibcus, Johan Harmen and Naumova, Natalia and Zhan, Ye and Dekker, Job},
  journal={Methods},
  volume={58},
  number={3},
  pages={268--276},
  year={2012},
  publisher={Elsevier}
}

@article{cole1972,
  title={Chromosome variation in {N}orth {A}merican fence lizards (genus \textit{Sceloporus}; \textit{undulatus} species group)},
  author={Cole, Charles J},
  journal={Systematic Biology},
  volume={21},
  number={4},
  pages={357--363},
  year={1972},
  publisher={Society of Systematic Zoology}
}

@article{darling2004,
  title={Mauve: multiple alignment of conserved genomic sequence with rearrangements},
  author={Darling, Aaron CE and Mau, Bob and Blattner, Frederick R and Perna, Nicole T},
  journal={Genome Research},
  volume={14},
  number={7},
  pages={1394--1403},
  year={2004},
  publisher={Cold Spring Harbor Lab}
}

@article{eaton2020ipyrad,
  title={ipyrad: Interactive assembly and analysis of RADseq datasets},
  author={Eaton, Deren AR and Overcast, Isaac},
  journal={Bioinformatics},
  volume={36},
  number={8},
  pages={2592--2594},
  year={2020},
  publisher={Oxford University Press}
}

@article{finn2016,
  title={The Pfam protein families database: towards a more sustainable future},
  author={Finn, Robert D and Coggill, Penelope and Eberhardt, Ruth Y and Eddy, Sean R and Mistry, Jaina and Mitchell, Alex L and Potter, Simon C and Punta, Marco and Qureshi, Matloob and Sangrador-Vegas, Amaia and others},
  journal={Nucleic Acids Research},
  volume={44},
  number={D1},
  pages={D279--D285},
  year={2016},
  publisher={Oxford University Press}
}

@article{Genomicresourcesarthofer2015genomic,
  title={Genomic resources notes accepted 1 {A}ugust 2014--30 {S}eptember 2014},
  author={{Genomic Resources Development Consortium} and Arthofer, Wolfgang and Banbury, BL and Carneiro, Miguel and Cicconardi, Francesco and Duda, Thomas F and Harris, RB and Kang, David S and Leach{\'e}, Adam D and Nolte, V and Nourisson, C and Palmieri, N},
  journal={Molecular Ecology Resources},
  volume={15},
  number={1},
  pages={228--229},
  doi={10.1111/1755-0998.12340},
  year={2015},
  keywords="published"
}

@article{grabherr2011trinity,
  title={Trinity: reconstructing a full-length transcriptome without a genome from {RNA}-{S}eq data},
  author={Grabherr, Manfred G and Haas, Brian J and Yassour, Moran and Levin, Joshua Z and Thompson, Dawn A and Amit, Ido and Adiconis, Xian and Fan, Lin and Raychowdhury, Raktima and Zeng, Qiandong and others},
  journal={Nature Biotechnology},
  volume={29},
  number={7},
  pages={644},
  year={2011},
  publisher={NIH Public Access}
}

@article{hall2009,
  title={Chromosome variation, genomics, speciation and evolution in \textit{Sceloporus} lizards},
  author={Hall, William P},
  journal={Cytogenetic and Genome Research},
  volume={127},
  number={2-4},
  pages={143--165},
  year={2009},
  publisher={Karger Publishers}
}

@article{haas2003,
  title={Improving the Arabidopsis genome annotation using maximal transcript alignment assemblies},
  author={Haas, Brian J and Delcher, Arthur L and Mount, Stephen M and Wortman, Jennifer R and Smith Jr, Roger K and Hannick, Linda I and Maiti, Rama and Ronning, Catherine M and Rusch, Douglas B and Town, Christopher D and others},
  journal={Nucleic Acids Research},
  volume={31},
  number={19},
  pages={5654--5666},
  year={2003},
  publisher={Oxford University Press}
}

@article{huerta2017,
  title={Fast genome-wide functional annotation through orthology assignment by egg{NOG}-mapper},
  author={Huerta-Cepas, Jaime and Forslund, Kristoffer and Coelho, Luis Pedro and Szklarczyk, Damian and Jensen, Lars Juhl and Von Mering, Christian and Bork, Peer},
  journal={Molecular Biology and Evolution},
  volume={34},
  number={8},
  pages={2115--2122},
  year={2017},
  publisher={Oxford University Press}
}

@article{jones2014interproscan,
  title={Inter{P}ro{S}can 5: genome-scale protein function classification},
  author={Jones, Philip and Binns, David and Chang, Hsin-Yu and Fraser, Matthew and Li, Weizhong and McAnulla, Craig and McWilliam, Hamish and Maslen, John and Mitchell, Alex and Nuka, Gift and others},
  journal={Bioinformatics},
  volume={30},
  number={9},
  pages={1236--1240},
  year={2014},
  publisher={Oxford University Press}
}

@article{kall2004,
  title={A combined transmembrane topology and signal peptide prediction method},
  author={K{\"a}ll, Lukas and Krogh, Anders and Sonnhammer, Erik LL},
  journal={Journal of Molecular Biology},
  volume={338},
  number={5},
  pages={1027--1036},
  year={2004},
  publisher={Elsevier}
}

@article{kirkpatrick2006,
  title={Chromosome inversions, local adaptation and speciation},
  author={Kirkpatrick, Mark and Barton, Nick},
  journal={Genetics},
  volume={173},
  number={1},
  pages={419--434},
  year={2006},
  publisher={Genetics Soc America}
}

@article{kirkpatrick2010,
  title={How and why chromosome inversions evolve},
  author={Kirkpatrick, Mark},
  journal={PLoS Biology},
  volume={8},
  number={9},
  pages={e1000501},
  year={2010},
  publisher={Public Library of Science}
}

@article{leache2007,
  title={Hybridization between multiple fence lizard lineages in an ecotone: locally discordant variation in mitochondrial {DNA}, chromosomes, and morphology},
  author={Leach{\'e}, Adam D and Cole, Charles J},
  journal={Molecular Ecology},
  volume={16},
  number={5},
  pages={1035--1054},
  year={2007},
  doi={10.1111/j.1365-294X.2006.03194.x},
  publisher={Blackwell Publishing Ltd},
  keywords="published"
}


@article{leache2009chromosome,
  title={Chromosome evolution and diversification in {N}orth {A}merican spiny lizards (genus \textit{Sceloporus})},
  author={Leach{\'e}, Adam D and Sites Jr, JW},
  journal={Cytogenetic and Genome Research},
  volume={127},
  number={2-4},
  pages={166--181},
  year={2009},
  publisher={Karger Publishers}
}


@article{leache2016,
  title={Phylogenomics of a rapid radiation: is chromosomal evolution linked to increased diversification in {N}orth {A}merican spiny lizards ({G}enus \textit{Sceloporus})?},
  author={Leach{\'e}, Adam D and Banbury, Barbara L and Linkem, Charles W and Nieto-Montes de Oca, Adrian},
  journal={BMC Evolutionary Biology},
  volume={16},
  pages={63},
  year={2016},
  doi={10.1186/s12862-016-0628-x},
  keywords="published"
}


@article{leache2017hzone,
  title={Evidence for concerted movement of nuclear and mitochondrial clines in a lizard hybrid zone},
  author={Leach{\'e}, Adam D and Grummer, Jared A and Harris, Rebecca B and Breckheimer, Ian},
  journal={Molecular Ecology},
  volume={26},
  pages={2306--2316},
  year={2017},
  doi={10.1111/mec.14033},
  keywords="published"
}

@article{lisachov2020,
  title={Whole-chromosome fusions in the karyotype evolution of \textit{Sceloporus} ({I}guania, {R}eptilia) are more intense in sex chromosomes than autosomes},
  author={Lisachov, Artem and Tishakova, Katerina and Romanenko, Svetlana and Molodtseva, Anna and Prokopov, Dmitry and Pereira, Jorge and Ferguson-Smith, Malcolm and Borodin, Pavel and Trifonov, Vladimir},
  journal={bioRxiv},
  year={2020},
  publisher={Cold Spring Harbor Laboratory},
  doi={10.1101/2020.03.31.011619}
}

@article{lomsadze2005,
  title={Gene identification in novel eukaryotic genomes by self-training algorithm},
  author={Lomsadze, Alexandre and Ter-Hovhannisyan, Vardges and Chernoff, Yury O and Borodovsky, Mark},
  journal={Nucleic Acids Research},
  volume={33},
  number={20},
  pages={6494--6506},
  year={2005},
  publisher={Oxford University Press}
}

@article{palmer2019,
  title={Funannotate v1.5.3},
  author={Palmer, Jon and Stajich, Jason},
  journal={Zenodo},
  year={2019},
  pages={10.5281/zenodo.2604804}
}

@article{putnam2016hirise,
  title={Chromosome-scale shotgun assembly using an \textit{in vitro} method for long-range linkage},
  author={Putnam, Nicholas H and O'Connell, Brendan L and Stites, Jonathan C and Rice, Brandon J and Blanchette, Marco and Calef, Robert and Troll, Christopher J and Fields, Andrew and Hartley, Paul D and Sugnet, Charles W and others},
  journal={Genome Research},
  volume={26},
  number={3},
  pages={342--350},
  year={2016},
  publisher={Cold Spring Harbor Lab}
}

@article{rawlings2018,
  title={The {MEROPS} database of proteolytic enzymes, their substrates and inhibitors in 2017 and a comparison with peptidases in the {PANTHER} database},
  author={Rawlings, Neil D and Barrett, Alan J and Thomas, Paul D and Huang, Xiaosong and Bateman, Alex and Finn, Robert D},
  journal={Nucleic Acids Research},
  volume={46},
  number={D1},
  pages={D624--D632},
  year={2018},
  publisher={Oxford University Press}
}

@article{simao2015busco,
  title={{BUSCO}: assessing genome assembly and annotation completeness with single-copy orthologs},
  author={Sim{\~a}o, Felipe A and Waterhouse, Robert M and Ioannidis, Panagiotis and Kriventseva, Evgenia V and Zdobnov, Evgeny M},
  journal={Bioinformatics},
  volume={31},
  number={19},
  pages={3210--3212},
  year={2015},
  publisher={Oxford University Press}
}

@article{stanke2004augustus,
  title={{AUGUSTUS}: a web server for gene finding in eukaryotes},
  author={Stanke, Mario and Steinkamp, Rasmus and Waack, Stephan and Morgenstern, Burkhard},
  journal={Nucleic Acids Research},
  volume={32},
  pages={W309--W312},
  year={2004},
  publisher={Oxford University Press}
}

@article{weisenfeld2017direct,
  title={Direct determination of diploid genome sequences},
  author={Weisenfeld, Neil I and Kumar, Vijay and Shah, Preyas and Church, Deanna M and Jaffe, David B},
  journal={Genome Research},
  volume={27},
  number={5},
  pages={757--767},
  year={2017},
  publisher={Cold Spring Harbor Lab}
}

@article{wellenreuther2018,
  title={Eco-evolutionary genomics of chromosomal inversions},
  author={Wellenreuther, Maren and Bernatchez, Louis},
  journal={Trends in Ecology \& Evolution},
  volume={33},
  number={6},
  pages={427--440},
  year={2018},
  publisher={Elsevier}
}

@article{westfall,
  title={A chromosome-level genome assembly for the {E}astern {F}ence {L}izard (\textit{Sceloporus undulatus}), a reptile model for physiological and evolutionary ecology},
  author={Westfall, Aundrea K. and Telemeco, Rory S. and Grizante, Mariana B. and Waits, Damien S. and Clark, Amanda D. and Simpson, Dasia Y. and Klabacka, Randy L. and Sullivan, Alexis P. and Perry, George H. and Sears, Michael W. and Cox, Christian L. and Cox, Robert M. and Gifford, Matthew E. and John-Alder, Henry B. and Langkilde, Tracy and Angilletta, Michael J. and Leach{\'e}, Adam D. and Tollis, Marc and Kusumi, Kenro and Schwartz, Tonia S.},
  journal={bioRxiv},
  year = {2020},
  doi = {10.1101/2020.06.06.138248}
}

@article{cantarel2008maker,
  title={MAKER: an easy-to-use annotation pipeline designed for emerging model organism genomes},
  author={Cantarel, Brandi L and Korf, Ian and Robb, Sofia MC and Parra, Genis and Ross, Eric and Moore, Barry and Holt, Carson and Alvarado, Alejandro S{\'a}nchez and Yandell, Mark},
  journal={Genome research},
  volume={18},
  number={1},
  pages={188--196},
  year={2008},
  publisher={Cold Spring Harbor Lab}
}

@article{blast1990,
  title={Basic local alignment search tool},
  author={Altschul, Stephen F and Gish, Warren and Miller, Webb and Myers, Eugene W and Lipman, David J},
  journal={Journal of molecular biology},
  volume={215},
  number={3},
  pages={403--410},
  year={1990},
  publisher={Elsevier}
}

@article{augustus2006,
  title={AUGUSTUS: ab initio prediction of alternative transcripts},
  author={Stanke, Mario and Keller, Oliver and Gunduz, Irfan and Hayes, Alec and Waack, Stephan and Morgenstern, Burkhard},
  journal={Nucleic acids research},
  volume={34},
  number={suppl\_2},
  pages={W435--W439},
  year={2006},
  publisher={Oxford University Press}
}

@article{grizante2017novo,
  title={De Novo assembly and annotation of the eastern fence lizard (Sceloporus undulatus) transcriptome},
  author={Grizante, Mariana B and Tollis, Marc and Rodriguez, Juan J and Levy, Ofir and Angilletta, Michael J and Kusumi, Kenro},
  journal={bioRxiv},
  pages={136069},
  year={2017},
  publisher={Cold Spring Harbor Laboratory}
}

@article{treeview,
  title={Tree View: An application to display phylogenetic trees on personal computers},
  author={Page, Roderic DM},
  journal={Bioinformatics},
  volume={12},
  number={4},
  pages={357--358},
  year={1996},
  publisher={Oxford University Press}
}

@article{homer,
  title={Simple combinations of lineage-determining transcription factors prime cis-regulatory elements required for macrophage and B cell identities},
  author={Heinz, Sven and Benner, Christopher and Spann, Nathanael and Bertolino, Eric and Lin, Yin C and Laslo, Peter and Cheng, Jason X and Murre, Cornelis and Singh, Harinder and Glass, Christopher K},
  journal={Molecular cell},
  volume={38},
  number={4},
  pages={576--589},
  year={2010},
  publisher={Elsevier}
}
@article{hicup,
  title={HiCUP: pipeline for mapping and processing Hi-C data},
  author={Wingett, Steven and Ewels, Philip and Furlan-Magaril, Mayra and Nagano, Takashi and Schoenfelder, Stefan and Fraser, Peter and Andrews, Simon},
  journal={F1000Research},
  volume={4},
  year={2015},
  publisher={Faculty of 1000 Ltd}
}
