# Supplementary material for: Characterization of a pericentric inversion in plateau fence lizards (Sceloporus tristichus): evidence from chromosome-scale genomes
Source: G3 (Bethesda). 2021 Feb 5;11(2):jkab036. doi: 10.1093/g3journal/jkab036 (PMC8022919; doi:10.1093/g3journal/jkab036)
Supplement: jkab036_Supplementary_Data [file jkab036_supplementary_data.zip › Final_version_Bedoya_Leache2021/manuscript.tex]

\documentclass[9pt,onecolumn,twoside,lineno]{gsag3jnl}

\articletype{gs} % article type
% {inv} Investigations
% {gr} Genome Report
% {msr} Mutant Screen Reports
% {gs} Genomic Selection
% {goi} Genetics of Immunity 
% {gos} Genetics of Sex 
% {mp} Multiparental Populations

\title{Characterization of a Pericentric Inversion in Plateau Fence Lizards (\textit{Sceloporus tristichus}): Evidence from Chromosome-scale Genomes}

\author[$\ast$]{Ana M. Bedoya}
\author[$\ast\dagger$,1]{Adam D. Leach\'e}

\affil[$\ast$]{Department of Biology, University of Washington}
\affil[$\dagger$]{Burke Museum of Natural History and Culture, Seattle, Washington}

\keywords{Chromosome rearrangement \\ ddRADseq \\ Genome sequencing \\ Hybrid zone \\ Pericentric inversion \\ \textit{Sceloporus}}

\runningtitle{Pericentric inversion in Fence Lizards} % For use in the footer 

%% For the footnote.
%% Give the last name of the first author if only one author;
% \runningauthor{FirstAuthorLastname}
%% last names of both authors if there are two authors;
% \runningauthor{FirstAuthorLastname and SecondAuthorLastname}
%% last name of the first author followed by et al, if more than two authors.
\runningauthor{Bedoya and Leach\'e}

\begin{abstract}
Spiny lizards in the genus \textit{Sceloporus} are a model system among squamate reptiles for studies of chromosomal evolution. While most pleurodont iguanians retain an ancestral karyotype formula of 2n=36 chromosomes, \textit{Sceloporus} exhibits substantial karyotype variation ranging from 2n=22 to 2n=46 chromosomes. We present two annotated chromosome-scale genome assemblies for the Plateau Fence Lizard (\textit{Sceloporus tristichus}) to facilitate research on the role of pericentric inversion polymorphisms on adaptation and speciation. Based on previous karyotype work using conventional staining, the \textit{S. tristichus} genome is characterized as 2n=22 with six pairs of macrochromosomes and five pairs of microchromosomes and a pericentric inversion polymorphism on chromosome seven that is geographically variable. We provide annotated, chromosome-scale genomes for two lizards located at opposite ends of a dynamic hybrid zone that are each fixed for different inversion polymorphisms. The assembled genomes are 1.84 to 1.87 Gb (1.72 Gb for scaffolds mapping to chromosomes) with a scaffold N50 of 267.5 Mb. Functional annotation of the genomes resulted in $\sim15K$ predicted gene models. Our assemblies confirmed the presence of a 4.62 Mb pericentric inversion on chromosome seven, which contains 62 annotated coding genes with known functions. In addition, we collected population genomics data using double digest RAD-sequencing for 44 \textit {S. tristichus} to estimate population structure and phylogeny across the Colorado Plateau. These new genomic resources provide opportunities to perform genomic scans and investigate the formation and spread of pericentric inversions in a naturally occurring hybrid zone. 
\end{abstract}

\begin{document}

\maketitle
\thispagestyle{firststyle}
\articletypemark
\marginmark
\firstpagefootnote

% Use the \equalcontrib command to mark authors with equal
% contributions, using the relevant superscript numbers
%\equalcontrib{1}
%\equalcontrib{2}

\correspondingauthoraffiliation{1}{Department of Biology, University of Washington. Burke Museum of Natural History and Culture, Seattle, Washington. Email: leache@uw.edu}
\vspace{-34pt}% Only used for adjusting extra space in the left column of the first page

\section{Introduction}

Chromosomal rearrangements play important roles in adaptation, divergence, and speciation \citep{wellenreuther2018}. Pericentric chromosome inversions, which are classified as inversions that include a centromere, impose significant evolutionary and ecological constraints on genome evolution by trapping alleles on inverted chromosome segments. This greatly reduces recombination with non-inverted regions and increases linkage disequilibrium within inverted regions \citep{kirkpatrick2010}. Furthermore, when locally adapted alleles are located inside of an inversion, such as those that are ecologically relevant, the inversion can spread to fixation in a population \citep{kirkpatrick2006}.

The phrynosomatid lizard genus \textit{Sceloporus} is a diverse clade containing 108 species with a broad distribution across North America \citep{leache2016}.  Differentiation in the fundamental number of chromosomes is hypothesized to be a factor responsible for driving the rapid diversification of the genus \citep{hall2009, leache2009chromosome}. While many species have the ancestral karyotype formula of 2n=36 chromosomes, \textit{Sceloporus} exhibits substantial karyotype variation (ranging from 2n=22 to 2n=46), sex chromosome evolution \citep{lisachov2020}, and large genome rearrangements \citep{leache2009chromosome}. Existing genomic resources for \textit{Sceloporus} include an annotated genome for \textit{S. undulatus} \citep{westfall}, a \textit{de novo} assembled shotgun genome for \textit{S. occidentalis} and partial genomes for 34 other species \citep{Genomicresourcesarthofer2015genomic}. 

Here, we present two annotated chromosome-scale genome assemblies for the Plateau Fence Lizard (\textit{Sceloporus tristichus}), which is 2n=22 with six pairs of macrochromosomes and five pairs of microchromosomes, a karyotype formula shared with all 10 member of the \textit{undulatus} species group \citep{leache2016}. An early study of the karyological differences within the group using conventional staining techniques identified a distinctive pericentric inversion polymorphism on chromosome seven that varies geographically \citep{cole1972}. This inversion polymorphism produces distinctly recognizable variants classified by the position of the centromere \citep{cole1972}, and individuals with heteromorphic pairs of distinct chromosome seven inversions can be found in a dynamic hybrid zone \citep{leache2007}. The hybrid zone occurs in Arizona's Colorado Plateau at the ecotone between Great Basin Conifer Woodland and Grassland habitats \citep{leache2007}. Temporal comparisons of clinal variation in kayotypes, morphology, mitochondrial DNA, and SNPs suggests that the hybrid zone is moving, possibly as a response to habitat modification \citep{leache2007, leache2017hzone}. The new genomic resources reported here provide a framework for increasing our understanding of the formation and spread of large chromosome inversions across broad temporal and spatial scales.

\section{Materials and Methods}
\label{sec:materials:methods}
\subsection{Sampling, Library Preparation, and Sequencing} 

We sequenced two female specimens of \textit{Sceloporus tristichus} collected from a hybrid zone in Navajo County, Arizona, USA in 2002. The two individuals were karyotyped to determine the position of the centromere on chromosome seven in a previous study \citep{leache2007}. One specimen (NCBI BioSample ID SAMN15450893; voucher specimen AMNH 153954) is from the northern end of the hybrid zone (Holbrook; HOL), and is submetacentric at chromosome seven (a nonmedial centromere that is closer to the middle than to either end of the chromosome). The second specimen (NCBI BioSample ID SAMN15450894; voucher specimen AMNH 154032) is from the southern end of the hybrid zone (Snowflake; SNOW), and is telocentric at chromosome seven (a terminal centromere that is close to the end of the chromosome).

Genome sequencing was performed by Dovetail Genomics (Santa Barbara, California, USA). High molecular weight genomic DNA was extracted from flash frozen liver tissues and validated for large fragment sizes (50kb-100kb) using pulsed field gel electrophoresis. 10X Chromium libraries were prepared using the Chromium Genome Reagent Kit (10x Genomics, Pleasanton, CA) followed by Illumina HiSeqX sequencing (150bp paired-end reads). One Chicago \citep{putnam2016hirise} and one Hi-C library \citep{belton2012hi} were prepared for each sample. Quality control for these libraries was performed by mapping reads (75bp paired-end MiSeq reads) to draft 10x Supernova assemblies. Finally, both libraries were sequenced on an Illumina HiSeqX (150bp paired-end reads). Raw sequencing reads are deposited in the NCBI Sequence Read Archive (BioProjectID  PRJNA644186).

\subsection{Genome Assembly and Annotation}
For each individual, a draft genome was \textit{de novo} assembled from 709.35 million 10X Chromium sequence reads using the \textit{SuperNova} assembly pipeline. Chromosome-scale scaffolding was achieved by mapping the Chicago and Dovetail Hi-C libraries back to the 10x Supernova assembly \citep{weisenfeld2017direct} using the \textit{HiRise} software pipeline \citep{putnam2016hirise}. 

Functional annotation of the two genomes was conducted with Funannotate v1.7.2. \citep{palmer2019} on a 64-core Ubuntu machine and the Hyak NextGen cluster supercomputer at the University of Washington. Briefly, Funnanotate aligns raw RNASeq reads to a genome sequence with minimap2 and assembles them using Trinity \cite{grabherr2011trinity}. Such assemblies are used along with PASA predictions \cite{haas2003} to build consensus gene model predictions, and train Augustus \cite{stanke2004augustus} and GeneMark-ES/ET \cite{lomsadze2005}. Repetitive regions are softmasked in Funannotate and the softmasked genomes are passed to the \textit{ab initio} predictors. We used the Tetrapoda BUSCO (Benchmarking Universal Single-Copy Orthologs) dataset for gene prediction \citep{simao2015busco} and specified the option --repeats2evm, which passes repeat information to Evidence Modeler. Finally, Funnanotate performs genome functional annotations using the outputs of PFAM \citep{finn2016}, MEROPS \citep{rawlings2018}, InterProScan5 \citep{jones2014interproscan}, eggNOG-mapper \citep{huerta2017}, and Phobius \citep{kall2004}. We ran the pipeline for each of the two \textit{HiRise} genome assemblies and included a raw RNASeq dataset prepared from skeletal muscle of an adult female of \textit{S. undulatus} (BioSample SAMN06312743) to build consensus gene model predictions. Functional annotation was performed on the 11 scaffolds or putative chromosomes, which included 86.4\% and 91.3\% of the total length of the \textit{HiRise} assemblies (Table~\ref{tab:stats}).

\subsection{Pericentric Inversion Polymorphism}
To identify the locations of inversions on chromosome seven between HOL and SNOW we used progressive Mauve v.2.4.0 \citep{darling2004}. The program was run with default ``seed families'' and default values for all other parameters. We determined the identity of large scaffolds by comparing \textit{S. tristichus} assemblies to the assembled chromosome-scale genome of the closely related species \textit{S. undulatus} \citep{westfall}. Furthermore, HiCUP v0.8.0 \citep{hicup} was used to map the Hi-C paired end raw sequencing reads of HOL against the assembled chromosome 7 of SNOW using bowtie2 v.2.4.2. Briefly, HiCUP was used to digest the SNOW genome with \textit{DpnII}, truncate the HOL raw reads at the putative Hi-C ligation junction, map Hi-C raw reads to the SNOW digested reference genome, and remove Hi-C artefacts and putative PCR duplicates. A pairwise interaction matrix was computed using 500 kb windows with HOMER \citep{homer}. The matrix was normalized for sequence depth. Finally, a normalized linkage density heatmap of the first 25 Mb was generated with TreeView3 \citep{treeview}.

\subsection{Population Genomics of the Plateau Fence Lizard}
To investigate the population structure of \textit{S. tristichus}, we collected ddRADseq data for 44 samples from across the Colorado Plateau, USA. The demultiplexed data are available at the NCBI Sequence Read Archive (SAMN14488621–SAMN14488665). The SNOW genome presented here was used as a reference to guide the assembly and alignment. To estimate the number of populations (\textit{K}), we used PCA and discriminant analysis of principal components (DAPC). A concatenated phylogenetic analysis of the SNP data using maximum likelihood with an acquisition correction model was estimated using one sample of \textit{Sceloporus cowlesi} to root the phylogenetic tree. Detailed methods for sequencing and analysis of the population genomics data are provided in the Supplementary Materials.

\section{Results and Discussion}

\subsection{Assembly and Annotation} 10X SuperNova assemblies included 31,453 and 30,454 scaffolds at 53.06X and 53.88X coverage, with a total assembly length of 1870.17 Mb and 1843.78 Mb. In turn, the final \textit{HiRise} assemblies resulted in 27,095 and and 25,281 scaffolds at 25,615X and 32,060X coverage, adding to a total length of 1,870.61 Mb and 1,844.30 Mb for HOL and SNOW, respectively. Genome assembly statistics are provided in Table~\ref{tab:stats} and in the Supplementary Material (Table S2). The top 11 scaffolds account for 86.44\% and 91.79\% of the total length of the HOL and SNOW assemblies, and comparisons to the \textit{S. undulatus} genome confirmed that these scaffolds are the 11 chromosomes (Supplementary Figs. S3–S4). The top six scaffolds are on average $\sim206$ Mb longer than the subsequent five, which is expected given that \textit{S. tristichus} has 6 macrochromsomes. 

Functional annotation of the genomes resulted in up to 14,128 and 15,469 predicted gene models for HOL and SNOW respectively (https://doi.org/10.6084/m9.figshare.13180268). Chromosome seven spanned 864 annotated genes for HOL, whereas 1,030 were identified for SNOW. The higher number of annotated genes in SNOW is likely the result of a higher quality and more complete assembly compared to HOL as interpreted from the assembly summary statistics in Table~\ref{tab:stats}.

\subsection{Pericentric Inversion Polymorphism}
Alignment of chromosome seven with Mauve and HOL Hi-C reads mapping to chromosome 7 in SNOW resulted in the detection of a 4.62Mb pericentric inversion (Figs. 1 and 2). A chromosomal rearrangement at chromosome seven distinguishes populations of \textit{S. tristichus} located at opposite ends of the hybrid zone and is expected to reduce recombination in hybrids with heteromorphic pairs of chromosome seven, which are found at the center of the hybrid zone

A total of 62 annotated genes with known function are found within the region that spans the inversion (Figure 1 and Supplementary Materials). Whether any of these genes are involved in local adaptation, functional enrichment, or fixation of the inversion remains to be examined. The large size of this inversion makes it more likely that it would span multiple loci involved in local adaptation. However, it also makes it more likely to suffer meiotic costs that could reduce hybrid fitness \citep{kirkpatrick2006}. Adding sequencing data to refine our assemblies would help to confirm the extent of the inversion, as chromosome seven in HOL included two scaffolds. Since we used \textit{S. undulatus} as a reference to confirm our chromosome-scale assemblies, we expect to find 1:1 synteny with \textit{S. undulatus} \citep{westfall}. Therefore, the pericentric inversion could be much larger than reported here, since it is possible that either one or both of the chromosome 7 scaffolds in HOL are reversed.

\subsection{Population Genomics of the Plateau Fence Lizard}
Reference-based assembly of the ddRADseq data for 44 \textit{S. tristichus} provided 8,652 loci mapping to scaffolds and a total of 20,299 SNPs (supplementary Table S6). PCA analysis revealed regional population structuring across the Colorado Plateau, and DAPC results provide biologically plausible models for \textit{K} = 2, 3, and 4 (supplementary Figs. S3-S7). The hybrid zone samples (HOL and SNOW) belong to distinct populations under each of these models; HOL is a member of a northern population that extends north across the Colorado Plateau into Utah, Colorado, and Wyoming, while SNOW clusters with other southern samples from the Mogollon Rim and central Arizona. The phylogenetic analysis used 8,130 biallelic SNPs and supported clades that are concordant with the populations identified using PCA and DAPC (supplementary Fig. S8 and Table S7). This analysis provides an evolutionary context for studying the formation of the hybrid zone, which appears to be the result of secondary contact and not primary divergence (supplementary Fig. S8).

These new genomic resources provide a starting point for understanding how a pericentric inversion polymorphism could cycle in frequency in a dynamic hybrid zone that is moving through time. Identifying the location, size, and gene content of this inversion polymorphism provides the necessary tools for investigating the role of inversions on local adaptation and speciation.

\section{Data Availability}
The raw data for genome sequencing underlying this article are available at the NCBI Sequence Read Archive (SRA) under Bioproject ID: PRJNA616379 (SRR12147734–SRR12147739). GenBank accession numbers for the two genome assemblies are JACSCI000000000 (HOL) and JACSCJ000000000 (SNOW). ddRADseq raw reads are under NCBI SRA accessions SAMN14488621–SAMN14488665). Supplementary data including annotations and Supplemental Methods, Tables S1–S8, and Figures S1–S10 are available in FigShare \\(\href{https://doi.org/10.6084/m9.figshare.13180268}{https://doi.org/10.6084/m9.figshare.13180268}).

\section{Acknowledgements}
We are thankful to Tonia Schwartz and Damien Waits at Auburn University for useful feedback on Funannotate. We also thank two anonymous reviewers for their valuable comments and suggestions which helped improve a previous version of this manuscript.

\section{Funding and Competing interests}
This work was supported by the National Science Foundation (grant number NSF-SBS-2023723) and the Bridge Funding Program (Office of Research and Department of Biology) at the University of Washington. The authors declare that there is no conflict of interest.

\bibliography{references}

%%%%%%%%%%%%%%%%%%%%%%%%%%
%%%%%Figures and Tables%%%
%%%%%%%%%%%%%%%%%%%%%%%%%%
\newpage
%%%Figure 1
\begin{figure*}[ht]
\begin{center}
\includegraphics[width=1.0\textwidth]{Fig1_chromosomes.eps}
\caption{Pericentric inversion polymorphism on chromosome seven in \textit{Sceloporus tristichus}. (A) Karyotype of a naturally occurring hybrid from Arizona with a heteromorphic pair of chromosome seven (telocentric + submetacentric; specimen voucher AMNH 112492; photo courtesy of Charles J. Cole). B) Chromosome seven alignment using Mauve for the two \textit{S. tristichus} genomes sequenced in this study. The samples used for genome sequencing are from opposite sides of a hybrid zone (Holbrook and Snowflake). The two scaffolds that span chromosome 7 in HOL are indicated with a red line. Color bars indicate syntenic blocks, and connecting lines indicate correspondence of blocks across genomes. Blocks below the center line indicate regions that are inverted. The height of the bars indicates  the average level of conservation in that region of the genome. C) Population structure results using ddRADseq data for 44 samples assuming a {K} = 2 model supports northern and southern populations that come into close geographic proximity at a hybrid zone in Arizona between Holbrook (northern population) and Snowflake (southern population). D) Annotated genes located inside the pericentric inversion. Genes marked with an asterisk were not annotated for HOL so their position in SNOW is given.}\label{triplets}
\end{center}
\end{figure*}

\newpage
%%%Figure 2
\begin{figure*}[hbt!]
\begin{center}
\includegraphics[width=1.0\textwidth]{Fig2_HiC.eps}
\caption{Normalized linkage density heatmap of the first 25 Mb of chromosome 7 of \textit{S. tristichus}. Bins of 500 kb were used. The heatmap is visualized as log2 ratios of observed interactions relative to expected interactions. Raw Hi-C sequence reads of HOL were mapped to SNOW. Blue squares indicate high interactions that are visible at the length reported for the inversion in this study. Interactions along the diagonal are the highest, as expected (4.62 Mb).}
\end{center}
\end{figure*}

\newpage
%%%table 1
\begin{table}[ht]
\caption{Summary statistics for the \textit{HiRise} genome assemblies. Sequence lengths are given in megabases.}
\label{tab:stats}
\tabcolsep=0.1cm
\begin{tabular}{l l l} 
\hline            
Metric & HOL & SNOW\\ 
\hline
Assembly Size & 1,870.61  & 1,844.30 \\
Scaffolds \textgreater 10Kb & 25,615.68X & 32,060.90X \\
L50 $^{a}$ & 3 & 3\\
N50 $^{b}$ & 269.061  & 267.474  \\
L90 $^{c}$ & 15 & 10 \\
N90 $^{d}$ & 17.367  & 36.595 \\
Chromosome 1  & 366.851 & 366.429\\
Chromosome 2   & 304.053 & 319.091 \\
Chromosome 3   & 269.060 & 267.474 \\
Chromosome 4   & 249.456 & 247.712 \\
Chromosome 5   & 173.679 & 170.938\\
Chromosome 6   & 164.133 & 162.452 \\
Chromosome 7   & 50.424 & 50.665 \\
Chromosome 8   & 38.601 & 38.926 \\
Chromosome 9   & 36.602 & 36.595 \\
Chromosome 10    & 19.413 & 16.366 \\
Chromosome 11    & 11.809 & 11.585 \\\hline 
\end{tabular}
\small

$^{a}$L50 = Minimum number of scaffolds that make up 50\% of the total assembly length. \\
$^{b}$N50 = Minimum scaffold size of fragments that make up 50\% of the total assembly length. \\
$^{c}$L90 = Minimum number of scaffolds that make up 90\% of the total assembly length. \\
$^{d}$N90 = Minimum scaffold size of fragments that make up 90\% of the total assembly length. \\
\end{table}

\end{document}
